# Supplementary material for: NPAS4 Exacerbates Pyroptosis via Transcriptionally Regulating NLRP6 in the Acute Phase of Intracerebral Hemorrhage in Mice
Source: Int J Mol Sci. 2023 May 5;24(9):8320. doi: 10.3390/ijms24098320 (PMC10179070; doi:10.3390/ijms24098320)
Supplement: Supplementary file 1 [file ijms-24-08320-s001.zip]

Archive with 1 entries (1 files):
- ijms-2337392-supplementary.pdf
